# Supplementary material for: Activin A Promotes Osteoblastic Differentiation of Human Preosteoblasts through the ALK1-Smad1/5/9 Pathway
Source: Int J Mol Sci. 2021 Dec 16;22(24):13491. doi: 10.3390/ijms222413491 (PMC8704413; doi:10.3390/ijms222413491)
Supplement: Supplementary file 1 [file ijms-22-13491-s001.zip]

Archive with 1 entries (1 files):
- ijms-1451548-supplementary.pdf
